# Supplementary material for: Impact of Heat Stress on Ovarian Function and circRNA Expression in Hu Sheep
Source: Animals (Basel). 2025 Jul 12;15(14):2063. doi: 10.3390/ani15142063 (PMC12291845; doi:10.3390/ani15142063)
Supplement: Supplementary file 1 [file animals-15-02063-s001.zip]

Archive with 1 entries (1 files):
- animals-3716230-supplementary.pdf
